# Supplementary material for: Evaluating Methods for Aflatoxin B1 Monitoring in Selected Food Crops Within Decentralized Agricultural Systems
Source: Toxins (Basel). 2025 Jan 14;17(1):37. doi: 10.3390/toxins17010037 (PMC11769523; doi:10.3390/toxins17010037)
Supplement: Supplementary file 1 [file toxins-17-00037-s001.zip]

Archive with 2 entries (2 files):
- AFB1-monitoring_supplementary_material_final.pdf
- Supplemental Data File S1 - LFA Training Data.xlsx
