# Supplementary material for: Evaluating Methods for Aflatoxin B1 Monitoring in Selected Food Crops Within Decentralized Agricultural Systems
Source: Toxins (Basel). 2025 Jan 14;17(1):37. doi: 10.3390/toxins17010037 (PMC11769523; doi:10.3390/toxins17010037)
Supplement: Supplementary file 1 [file toxins-17-00037-s001.zip › Supplemental Data File S1 - LFA Training Data.xlsx]

## Sheet: Sheet1
Lot	PPB	Predicted PPB	Actual Class	Pred Class	True P	True N	False P	False N
2	0	2.48493	0	0	0	1	0	0
2	0	-1.19581	0	0	0	1	0	0
2	0	-2.06237	0	0	0	1	0	0
2	0	2.41616	0	0	0	1	0	0
2	0	1.28008	0	0	0	1	0	0
2	0	0.440111	0	0	0	1	0	0
2	0	0.934014	0	0	0	1	0	0
2	0	2.21935	0	0	0	1	0	0
2	0	1.9164	0	0	0	1	0	0
2	0	2.93362	0	0	0	1	0	0
2	0	2.46991	0	0	0	1	0	0
2	0	1.99736	0	0	0	1	0	0
2	0	1.52185	0	0	0	1	0	0
2	0	1.74768	0	0	0	1	0	0
2	0	1.28303	0	0	0	1	0	0
2	0	2.19578	0	0	0	1	0	0
2	0	0.711655	0	0	0	1	0	0
2	0	1.42304	0	0	0	1	0	0
2	0	1.73675	0	0	0	1	0	0
2	0	2.50049	0	0	0	1	0	0
2	0.5	2.99919	0	0	0	1	0	0
2	0.5	2.23461	0	0	0	1	0	0
2	0.5	1.81399	0	0	0	1	0	0
2	0.5	2.69726	0	0	0	1	0	0
2	0.5	0.243592	0	0	0	1	0	0
2	0.5	0.344193	0	0	0	1	0	0
2	0.5	3.15134	0	1	0	0	1	0
2	0.5	0.578484	0	0	0	1	0	0
2	0.5	2.23281	0	0	0	1	0	0
2	0.5	3.26194	0	1	0	0	1	0
2	0.5	2.01818	0	0	0	1	0	0
2	0.5	1.20305	0	0	0	1	0	0
2	1	1.61635	0	0	0	1	0	0
2	1	2.92397	0	0	0	1	0	0
2	1	3.34319	0	1	0	0	1	0
2	1	2.0289	0	0	0	1	0	0
2	1	2.30875	0	0	0	1	0	0
2	1	2.68554	0	0	0	1	0	0
2	1	2.31177	0	0	0	1	0	0
2	1	2.41846	0	0	0	1	0	0
2	1	2.994	0	0	0	1	0	0
2	1	1.26865	0	0	0	1	0	0
2	1	2.582	0	0	0	1	0	0
2	1	2.84704	0	0	0	1	0	0
2	10	4.38122	1	1	1	0	0	0
2	10	4.48644	1	1	1	0	0	0
2	10	4.9206	1	1	1	0	0	0
2	10	4.45959	1	1	1	0	0	0
2	10	6.12636	1	1	1	0	0	0
2	10	4.39442	1	1	1	0	0	0
2	10	4.75642	1	1	1	0	0	0
2	10	4.09119	1	1	1	0	0	0
2	10	4.05304	1	1	1	0	0	0
2	10	6.3338	1	1	1	0	0	0
2	10	4.18954	1	1	1	0	0	0
2	10	5.03397	1	1	1	0	0	0
2	5	2.54922	1	0	0	0	0	1
2	5	3.1154	1	1	1	0	0	0
2	5	2.79199	1	0	0	0	0	1
2	5	3.65913	1	1	1	0	0	0
2	5	3.62473	1	1	1	0	0	0
2	5	3.68238	1	1	1	0	0	0
2	7	3.7216	1	1	1	0	0	0
2	7	3.12641	1	1	1	0	0	0
2	7	3.81763	1	1	1	0	0	0
2	7	3.49111	1	1	1	0	0	0
2	7	3.8159	1	1	1	0	0	0
2	7	4.5669	1	1	1	0	0	0
2	7	4.71928	1	1	1	0	0	0
2	7	4.49874	1	1	1	0	0	0
2	7	4.78169	1	1	1	0	0	0
2	7	3.80127	1	1	1	0	0	0
2	7	2.79406	1	0	0	0	0	1
2	7	2.68586	1	0	0	0	0	1
1	2	3.75052	0	1	0	0	1	0
1	2	4.53907	0	1	0	0	1	0
1	2	4.61861	0	1	0	0	1	0
1	2	5.28249	0	1	0	0	1	0
1	2.5	4.65792	0	1	0	0	1	0
1	2.5	5.4435	0	1	0	0	1	0
1	2.5	5.46715	0	1	0	0	1	0
1	2.5	5.1393	0	1	0	0	1	0
1	3.5	7.93762	1	1	1	0	0	0
1	3.5	7.66955	1	1	1	0	0	0
1	3.5	5.65281	1	1	1	0	0	0
1	3.5	7.55236	1	1	1	0	0	0
1	3.5	6.23584	1	1	1	0	0	0
1	4	5.37504	1	1	1	0	0	0
1	4	5.17451	1	1	1	0	0	0
1	4	8.81449	1	1	1	0	0	0
1	4	6.65801	1	1	1	0	0	0
